# Supplementary material for: Real-world data on the clinical impact of molecular tumor boards in high- and low-grade serous ovarian cancer
Source: Front Oncol. 2026 May 19;16:1814619. doi: 10.3389/fonc.2026.1814619 (PMC13226167; doi:10.3389/fonc.2026.1814619)
Supplement: Supplementary file 1 [file Table1.xlsx]

## Sheet: Tabelle1
		Case number	FIGO	month/year of sequencing results	sequencing panel	mutated genes	mutations	level of evidence	MTB drug recommendation	applied treatment	previous line of therapy
High-grade serous ovarian cancer cases:		HGSOC_01	IVB	2020-05-01	Oncomine Comprehensive Panel	PIK3CA, PIK3R1, KRAS, TP53.	PIK3CA-gene: chr3:178952018, exon 21, c.3073A>G, (NM_006218.3), p.Thr1025Ala, coverage: 2000, allel-freq.: 17,45% PIK3R1-gene: chr5:67590999, exon 13, c.1596 1603del, (NM_181523.2), p.Lys532fs, coverage: 1947, allel-freq.: 12,53% KRAS-gene: chr12:25398284, exon 2, c.35G>T, (NM_033360.3), p.Gly12Val, coverage: 1995, allel-freq.: 23,21% TP53-gene: chr17:7577094, exon 8, c.844C>T, (NM_000546.5), p.A…	n/a	mTOR inhibitor because of a PIK3CA mutation	no further treatment due to patient death	Carboplatin, PLD, niraparib
		HGSOC_02	IVB	2022-03-01	TrueSightOncology (TSO) 500	SPTA1, CREBBP, RPS6KB1(4)-VMP1(8)- fusion.	SPTA1-gene: chr1:158589121, exon 45, c.6421C >T, (NM_003126), p. R2141W, cov.: 752, allel-freq.(MUT): 45.7%, GnomAD <0.01, lik path, CREBBP-gene: chr16:3779589, exon 31, c.5459deIA, (NM_004380), p. K1820Sfs*52, cov.: 475, allel-freq.(MUT): 33.9%, GnomAD < 0.01, lik path, RPS6KB1(4)-VMP1(8)-genefusion: chr17:57992062-17:57895071-17:57895071, exon 4, cDNA: , Ref.mRNA: , Protein/Territorium (TMB): ,…	NCT1C/ESCAT IIIA	pembrolizumab due to a high TMB	pembrolizumab	Topotecan
		HGSOC_03	IVB	2018-06-01	Oncomine Focus Assay	PIK3CA; ERBB2; MYC.	PIK3CA-gene: amplification 3q26.32, chr3:178916682, 7.5-fold increase ERBB2-gene: amplification 17q12, chr17: 37868125, 7.8-fold increase MYC-gene: amplification 8q24.21, chr8:128748884, 9.5-fold increase	Tier 2C	everolimus and letrozole because of a PIK3CA mutation and high expression of estrogen receptors	palliative care	Carboplatin, PLD
		HGSOC_04	IVB	2019-03-01	Oncomine Comprehensive Panel and Tumor Mutational Load Assay	TP53; NF2; ESR1-AKAP12-fusion; EIF3E-RSPO2-fusion.	TP53-gene: chr17:7578265, exon 6, c.584T>C, (NM_000546.5), p.lle195Thr, cov.: 1821, allel-freq.(MUT): 76.94%, NF2-gene: chr22:30054192, exon 7, c.614T>C, (NM_000268.3), p.Met205Thr, cov.: 1192, allel-freq.(MUT): 14.43%. gene-Fusion: ESR1-AKAP12: chr6:152265643 - chr6:151669846, ESR1(Ex6)-AKAP12(Ex4), 131 reads, gene-Fusion: EIF3E-RSPO2: chr8:109141374 - chr8:109095035, EIF3E(Ex1ins351)-RSPO2(Ex2)…	n/a	aromatase inhibitior because of a ESR1 fusion	palliative care	Carboplatin, Gemcitabine
Low-grade serous ovarian cancer cases:
		LGSOC_01	IIIC	2020-02-01	AmpliseqComprehensive Panel v3 and Tumor Mutational Load Assay	n/a	insufficient material quality for DNA-sequencing TMB 36,34 muts/Mb	ESCAT 1A, NCT1A	checkpoint inhibitor due to a high TMB	pembrolizumab	Carboplatin, PLD
		LGSOC_02	IVB	2020-02-01	AmpliseqComprehensive Panel v3 and Tumor Mutational Load Assay	KRAS; NOTCH3.	KRAS-gene: chr12:2539828478406, exon 2, c.G35A, (NM_033360), p.G12D, cov.: 12264, allel-freq.(Alt): 8.8%, pathogenic (ClinVar:5), NOTCH3-Gen: chr19:15272347, exon 33, c.G6092A, (NM_000435), p.R2031H, cov.: 335, allel-freq.(Alt): 47.8%, probably pathogenic (ClinVar: -, DNA: 1.00),	ESCAT IIIA, NCT2C	trametinib due to a KRAS mutation	trametinib	Carboplatin, Paclitaxel
		LGSOC_03	IVB	2020-11-01	TrueSightOncology (TSO) 500	KRAS.	KRAS-Gen: chr12:25398284, Exon 2, c.35G>T, (NM_033360), p. G12V, coverage 410, Allel-Freq.: 31%, pathologisch (5; 0998)	ESCAT IIB, NCT1C	Binimetinib due to a KRAS mutation	none due to patient refusal	Gemcitabine
		LGSOC_04	IVB	2022-05-01	Oncomine Comprehensive Assay Plus and Archer Oncology Research Analysis	NRAS; CTCF	NRAS-Gen: chr1:115256529, Exon 3, c.182A>G, (NM_000546.5), p. Q61R, cov.: 1993, CNV/Fusion , Allel Freq.(MUT): 31.3%, GnomAD , Path (5; 0.997) CTCF-Gen: chr16:67660595, Exon 8, c.1495C>T, (NM_006565.4), p.Gln499Ter, cov.: 1070, Allel Freq.(MUT): 33.74%, ClinVar:-	n/a	MEK inhibitor	none due to patient refusal	Carboplatin, Gemcitabine
